# Supplementary material for: Microglia-Derived Spp1 Promotes Pathological Retinal Neovascularization via Activating Endothelial Kit/Akt/mTOR Signaling
Source: J Pers Med. 2023 Jan 11;13(1):146. doi: 10.3390/jpm13010146 (PMC9866717; doi:10.3390/jpm13010146)
Supplement: Supplementary file 1 [file jpm-13-00146-s001.zip]

Archive with 1 entries (1 files):
- jpm-2073583-supplementary.pdf
